# Supplementary material for: Stable isotope variations of dew under three different climates
Source: Sci Data. 2022 Feb 14;9:50. doi: 10.1038/s41597-022-01151-6 (PMC8844405; doi:10.1038/s41597-022-01151-6)
Supplement: Supplementary file 1 — Data file 1 [file 41597_2022_1151_MOESM1_ESM.xlsx]

## Sheet: summary
Site	Latitude (o)	Longitude (o)	Elevation (m, a.s.l)	Date	δ2H (‰)	δ18O (‰)	δ17O (‰)	d-excess (‰)	17O-excess (per meg)	Temperature (oC)	Relative Humidity(%)	VPD (hPa)
Gobabeb	-23.55	15.04	405	2014-07-25	5.1668	-0.309774	-0.163416	7.64499	0.156865	16.8517	35.27	52.715
Gobabeb	-23.55	15.04	405	2014-07-26	10.174	-0.194785	-0.102149	11.7323	0.702759	15.6683	37.7933	49.7821
Gobabeb	-23.55	15.04	405	2014-10-16	-27.7083	-6.77109	-3.55226	26.4604	28.7062	9.69333	97.4333	1.87822
Gobabeb	-23.55	15.04	405	2014-12-10	4.51451	0.387339	0.201857	1.4158	-2.63874	12.8583	98.25	1.3431
Gobabeb	-23.55	15.04	405	2015-07-30	-14.1521	-3.2311	-1.67325	11.6967	34.1271	3.53183	88.0167	7.97874
Gobabeb	-23.55	15.04	405	2015-07-31	5.94018	3.2283	1.66368	-19.8862	-39.4982	5.70467	61.8067	26.2979
Gobabeb	-23.55	15.04	405	2015-08-04	3.14714	0.225955	0.117842	1.3395	-1.45617	10.0017	61.215	28.5146
Gobabeb	-23.55	15.04	405	2016-06-13	18.1654	1.34908	0.702014	7.37276	-10.0645	15.7883	58.0067	33.6658
Gobabeb	-23.55	15.04	405	2016-06-16	-33.2118	-5.97844	-3.11654	14.6158	44.6905	13.4483	70.96	22.4853
Gobabeb	-23.55	15.04	405	2016-06-17	-29.0476	-5.19652	-2.71261	12.5245	34.6153	10.9383	76.9633	17.1778
Gobabeb	-23.55	15.04	405	2016-06-18	-23.8244	-3.33967	-1.72363	2.89291	41.1802	7.55	88.7167	7.992
Gobabeb	-23.55	15.04	405	2016-06-20	-7.2291	-1.76915	-0.921257	6.92411	13.2582	8.895	75.5267	17.6933
Gobabeb	-23.55	15.04	405	2016-06-21	-2.48954	-0.439511	-0.22947	1.02655	2.61679	10.2433	64.6467	26.0868
Gobabeb	-23.55	15.04	405	2016-06-22	-1.47022	-2.57093	-1.33659	19.0972	21.7143	14.765	87.3267	10.0071
Gobabeb	-23.55	15.04	405	2016-06-23	-7.54672	-2.6835	-1.40673	13.9213	11.076	14.5183	87.8567	9.55353
Gobabeb	-23.55	15.04	405	2017-01-24	12.8574	1.9975	1.0342	-3.12259	-19.9605	16.3667	93.4	5.3366
Gobabeb	-23.55	15.04	405	2017-01-25	8.43243	2.55596	1.3201	-12.0153	-28.6009	16.535	88.45	9.36229
Gobabeb	-23.55	15.04	405	2017-02-01	-5.31422	-1.41758	-0.739172	6.02644	9.56875	13.9733	92.2333	6.0609
Gobabeb	-23.55	15.04	405	2017-02-05	-6.60651	-1.53007	-0.798214	5.63407	9.96372	12.8533	79.1033	16.0367
Gobabeb	-23.55	15.04	405	2017-06-07	-7.07695	-1.85696	-0.962873	7.77872	18.0482	11.1967	88.7667	8.40903
Gobabeb	-23.55	15.04	405	2017-06-28	-0.044878	-1.89702	-0.986432	15.1313	15.6605	10.49	85.485	10.7504
Gobabeb	-23.55	15.04	405	2017-06-30	-15.0221	-2.05505	-1.06494	1.41831	20.6794	8.28	90.45	6.84001
Nice	43.74	7.27	310	2017-12-31	-41.1141	-7.97984	-4.17475	22.7247	46.7661	7.88462	83.6154	11.6647
Nice	43.74	7.27	310	2018-01-05	-33.8438	-7.00947	-3.65328	22.2319	54.0608	9.57692	87	9.49628
Nice	43.74	7.27	310	2018-01-19	-35.583	-8.48561	-4.44782	32.3019	41.7797	7.22308	72.5385	19.3541
Nice	43.74	7.27	310	2018-01-23	-50.8186	-9.27767	-4.87484	23.4027	34.7195	7.86154	79.7692	14.3978
Nice	43.74	7.27	310	2018-01-24	-49.8007	-8.87772	-4.64728	21.221	50.2513	9.06154	73.5385	19.1792
Nice	43.74	7.27	310	2018-01-25	-19.6151	-2.78151	-1.4378	2.637	31.8457	8.68462	81.1538	13.5816
Nice	43.74	7.27	310	2018-01-28	-40.6492	-6.35361	-3.32478	10.1797	35.0849	9.10769	76.5385	17.0167
Nice	43.74	7.27	310	2018-01-29	-38.3156	-8.26438	-4.34005	27.7994	32.2322	8.16154	78.6154	15.2887
Nice	43.74	7.27	310	2018-02-01	-26.5132	-3.32878	-1.72517	0.117037	33.8718	6.43077	83.6154	11.4081
Nice	43.74	7.27	310	2018-02-11	-39.5909	-8.60116	-4.53153	29.2184	19.2297	5.93846	55.0769	31.0431
Nice	43.74	7.27	310	2018-02-14	-8.60627	-3.86855	-2.03071	22.3421	13.7757	3.55385	66.3077	22.4407
Nice	43.74	7.27	310	2018-02-18	-53.4502	-9.47726	-4.97915	22.3679	36.2682	8.76154	93.6923	4.55099
Nice	43.74	7.27	310	2018-03-04	-67.07	-10.5683	-5.55638	17.4761	37.8613	6.96923	78	15.4449
Nice	43.74	7.27	310	2018-03-16	-84.9493	-13.1419	-6.93288	20.1856	27.8843	7.53077	85.6154	10.1856
Nice	43.74	7.27	310	2018-03-20	-114.773	-16.6492	-8.7947	18.4209	31.1772	6.23846	75.6154	16.9283
Nice	43.74	7.27	310	2018-03-27	-36.0558	-7.52445	-3.93129	24.1399	48.8964	8.76154	70.6923	21.1455
Nice	43.74	7.27	310	2018-03-28	-34.2207	-7.55581	-3.95987	26.2258	36.8824	8.58462	79.6154	14.668
Nice	43.74	7.27	310	2018-03-29	-28.3291	-6.32851	-3.30877	22.2989	37.8185	9.50769	89.4615	7.6901
Nice	43.74	7.27	310	2018-03-30	-39.1244	-6.60397	-3.44139	13.7074	51.138	9.60769	87.3846	9.21963
Nice	43.74	7.27	310	2018-04-23	-11.6866	-3.53878	-1.84082	16.6237	29.2741	14.7154	73.6154	20.8185
Nice	43.74	7.27	310	2018-04-24	-9.18733	-2.06553	-1.07163	7.33689	19.5225	14.3636	92.1818	6.13666
Nice	43.74	7.27	310	2018-04-26	-6.86628	-1.93292	-1.00149	8.59711	19.5841	14.6769	92.3846	6.0054
Nice	43.74	7.27	310	2018-04-27	-1.90439	-0.699266	-0.362719	3.68974	6.55664	15.2462	94.1538	4.64933
Indianapolis	39.88	-86.27	258	2017-01-19	-79.0489	-11.7711	-6.20581	15.1202	26.8817	1.38889	94.0556	3.82798
Indianapolis	39.88	-86.27	258	2017-01-22	-30.9967	-5.11035	-2.65414	9.88612	47.5094	9.78395	91.1667	6.47287
Indianapolis	39.88	-86.27	258	2017-04-02	-25.0603	-4.44631	-2.31247	10.5102	37.7367	4.84568	92	5.43596
Indianapolis	39.88	-86.27	258	2017-04-12	-59.7442	-11.4837	-6.05673	32.1256	23.3487	5.74074	91.1111	6.12382
Indianapolis	39.88	-86.27	258	2017-05-03	-61.1991	-9.68875	-5.08437	16.3109	43.2667	5.18519	83.3889	11.3464
Indianapolis	39.88	-86.27	258	2017-05-10	-31.8903	-5.85388	-3.06425	14.9407	30.9723	12.037	96.8889	2.35853
Indianapolis	39.88	-86.27	258	2017-05-13	-20.4071	-3.40317	-1.75697	6.81821	41.4247	8.88889	94.8333	3.73496
Indianapolis	39.88	-86.27	258	2017-05-15	-1.33926	0.456298	0.235459	-4.98964	-5.43919	14.6914	87.1667	10.1224
Indianapolis	39.88	-86.27	258	2017-05-26	-44.4045	-6.2516	-3.26877	5.60836	37.0811	11.4815	94.4444	4.17664
Indianapolis	39.88	-86.27	258	2017-05-27	-7.22495	-1.62929	-0.855534	5.80939	5.06769	17.9321	96.5	2.896
Indianapolis	39.88	-86.27	258	2017-05-28	-14.5626	-2.36775	-1.22164	4.37942	29.2655	16.1728	97.2778	2.19483
Indianapolis	39.88	-86.27	258	2017-05-29	-41.1247	-8.31077	-4.36029	25.3615	36.5964	14.321	89.0556	8.58509
Indianapolis	39.88	-86.27	258	2017-05-30	-24.5785	-3.9369	-2.0482	6.91664	32.4788	14.3519	84.0556	12.513
Indianapolis	39.88	-86.27	258	2017-06-01	-30.4519	-4.17759	-2.17452	2.96885	33.503	10.3086	89.1111	8.04272
Indianapolis	39.88	-86.27	258	2017-06-02	-21.1084	-3.56886	-1.84928	7.44247	36.7423	12.5617	79	16.0458
Indianapolis	39.88	-86.27	258	2017-06-03	-13.1843	-1.59417	-0.825952	-0.430923	16.101	13.3025	84.2778	12.147
Indianapolis	39.88	-86.27	258	2017-06-06	-33.5002	-5.17848	-2.68735	7.92765	50.376	14.9383	78.7778	16.8007
Indianapolis	39.88	-86.27	258	2017-06-07	-61.9592	-8.55068	-4.50573	6.44628	18.2661	15.1852	65.9444	27.0592
Indianapolis	39.88	-86.27	258	2017-06-08	-43.5677	-6.3741	-3.33591	7.42515	34.8177	9.93827	77.9444	16.1996
Indianapolis	39.88	-86.27	258	2017-06-16	-5.85279	-2.54198	-1.30511	14.483	37.9082	19.9383	93.5	5.5384
Indianapolis	39.88	-86.27	258	2017-06-19	-45.5237	-6.83077	-3.58187	9.1224	30.7152	15.9259	93.0667	5.56973
Indianapolis	39.88	-86.27	258	2017-06-24	-69.261	-10.2043	-5.33727	12.3735	63.9883	16.9753	85.1667	12.102
Indianapolis	39.88	-86.27	258	2017-06-26	-80.8216	-12.3906	-6.53587	18.303	25.77	12.6235	81.3333	14.2761
Indianapolis	39.88	-86.27	258	2017-06-28	-52.6549	-7.40416	-3.88246	6.57839	33.9244	12.284	90.4444	7.27093
Indianapolis	39.88	-86.27	258	2017-07-04	-29.5822	-4.08538	-2.11554	3.10085	43.7174	19.8457	94.6667	4.5382
Indianapolis	39.88	-86.27	258	2017-07-05	-31.241	-4.9951	-2.59285	8.71981	47.806	20.2469	83.5	14.1223
Indianapolis	39.88	-86.27	258	2017-07-07	-16.7416	-2.50116	-1.29941	3.26769	22.0102	21.358	94	5.21892
Indianapolis	39.88	-86.27	258	2017-07-09	-49.0344	-7.35954	-3.84559	9.84188	47.2016	14.6914	97.7222	1.79661
Indianapolis	39.88	-86.27	258	2017-07-16	-37.7592	-6.15436	-3.22238	11.4756	31.9579	17.284	98.1667	1.50257
Indianapolis	39.88	-86.27	258	2017-07-18	-20.5708	-3.25498	-1.69977	5.46902	20.22	19.7222	98.3889	1.36845
Indianapolis	39.88	-86.27	258	2017-07-19	-19.1554	-4.07341	-2.11314	13.4319	39.7744	19.2284	96.3889	3.04519
Indianapolis	39.88	-86.27	258	2017-07-24	-27.7059	-5.49867	-2.86986	16.2834	37.3244	19.6914	92.5	6.36751
Indianapolis	39.88	-86.27	258	2017-07-25	-49.8624	-8.90696	-4.68738	21.3933	25.5419	15.8642	91.1667	7.08957
Indianapolis	39.88	-86.27	258	2017-07-26	-41.8375	-7.4452	-3.90113	17.7241	37.0157	16.0185	94.1667	4.69249
Indianapolis	39.88	-86.27	258	2017-07-29	-56.2319	-9.16353	-4.81265	17.0763	36.3839	15	92.0556	6.29502
Indianapolis	39.88	-86.27	258	2017-07-30	-37.4322	-6.8823	-3.59956	17.6262	40.3637	13.3951	93.0556	5.37271
Indianapolis	39.88	-86.27	258	2017-07-31	-41.4107	-6.3139	-3.29864	9.1005	40.2179	16.2654	94.1111	4.7545
Indianapolis	39.88	-86.27	258	2017-08-01	-30.7816	-4.8993	-2.54678	8.4128	43.1651	18.0556	92.9444	5.84855
Indianapolis	39.88	-86.27	258	2017-08-03	-18.4586	-3.90002	-2.02798	12.7415	33.1975	18.3951	97.1111	2.40663
Indianapolis	39.88	-86.27	258	2017-08-05	-75.5682	-11.8175	-6.22168	18.9716	35.6655	11.4815	95.0556	3.71721
Indianapolis	39.88	-86.27	258	2017-08-08	-55.2332	-9.48611	-4.97811	20.6557	42.0326	13.9506	94.5	4.2906
Indianapolis	39.88	-86.27	258	2017-08-09	-38.1263	-5.81173	-3.01787	8.36752	55.1099	12.6543	97.2222	2.12541
Indianapolis	39.88	-86.27	258	2017-08-10	-22.1906	-3.35386	-1.73778	4.6403	34.5252	13.7346	94.8889	3.9744
Indianapolis	39.88	-86.27	258	2017-08-12	-54.5624	-9.27855	-4.86574	19.6661	44.3312	15.1235	96.5	2.77842
Indianapolis	39.88	-86.27	258	2017-08-13	-55.3494	-9.04572	-4.75412	17.0164	32.4155	--	--	--
Indianapolis	39.88	-86.27	258	2017-08-14	-27.4817	-4.50978	-2.33671	8.59651	47.1013	--	--	--
Indianapolis	39.88	-86.27	258	2017-08-15	-28.6125	-5.21296	-2.72863	13.0912	27.2845	20.1852	94.6667	4.5607
Indianapolis	39.88	-86.27	258	2017-08-16	-24.0396	-3.50166	-1.83149	3.97367	18.9502	19.2284	97	2.52985
Indianapolis	39.88	-86.27	258	2017-08-24	-48.8723	-8.07724	-4.24845	15.7457	24.5989	11.142	96.8333	2.36855
Indianapolis	39.88	-86.27	258	2017-08-25	-53.8542	-9.96508	-5.23323	25.8664	40.985	12.4383	92.8889	5.42346
Indianapolis	39.88	-86.27	258	2017-08-26	-42.8125	-8.17444	-4.30171	22.5829	22.8466	11.142	87.1667	9.59885
Indianapolis	39.88	-86.27	258	2017-08-27	-26.4203	-5.876	-3.07888	20.5878	28.0495	14.1049	85.1111	11.6417
Indianapolis	39.88	-86.27	258	2017-08-30	-36.5955	-6.22578	-3.25156	13.2107	40.6248	15.0309	98.3889	1.2772
Indianapolis	39.88	-86.27	258	2017-08-31	-34.4145	-6.06593	-3.18344	14.113	24.0504	13.5494	99.3333	0.51697
Indianapolis	39.88	-86.27	258	2017-09-06	-62.1646	-10.1052	-5.31047	18.6769	38.0589	8.73457	90.5556	6.81136
Indianapolis	39.88	-86.27	258	2017-09-15	-65.8743	-9.65669	-5.062	11.3792	48.6576	11.5123	99.7778	0.167143
Indianapolis	39.88	-86.27	258	2017-09-16	-31.9886	-5.87096	-3.07015	14.9791	34.1325	15.2469	95	3.97644
Indianapolis	39.88	-86.27	258	2017-09-17	-56.8548	-8.59542	-4.505	11.9086	42.8249	17.284	94.5556	4.46218
Indianapolis	39.88	-86.27	258	2017-09-21	-17.0285	-3.91716	-2.0409	14.3088	29.3384	20.4938	96.6111	2.91098
Indianapolis	39.88	-86.27	258	2017-09-22	-17.2947	-2.91581	-1.50057	6.03175	40.0988	18.9198	98.8333	0.979403
Indianapolis	39.88	-86.27	258	2017-09-24	-21.5427	-4.57896	-2.36844	15.0889	51.9903	16.9444	97.1667	2.31057
Indianapolis	39.88	-86.27	258	2017-09-25	-15.414	-2.81363	-1.45252	7.09511	34.1176	14.7222	94.9444	3.98943
Indianapolis	39.88	-86.27	258	2017-09-26	-11.2614	-2.12914	-1.10353	5.77169	21.2402	16.7284	95.2778	3.83871
Indianapolis	39.88	-86.27	258	2017-09-28	-71.2045	-12.4166	-6.54413	28.1286	31.388	10.9877	93.0556	5.18212
Indianapolis	39.88	-86.27	258	2017-09-29	-55.7311	-8.65785	-4.55188	13.5317	28.9782	6.94444	97.7222	1.59848
Indianapolis	39.88	-86.27	258	2017-09-30	-83.9918	-13.3912	-7.06122	23.1378	32.0573	7.62346	93.6111	4.53034
Indianapolis	39.88	-86.27	258	2017-10-01	-61.9502	-10.9887	-5.77455	25.9594	42.8558	6.60494	85.6111	10.0454
Indianapolis	39.88	-86.27	258	2017-10-13	-56.2202	-9.00336	-4.71414	15.8066	50.0114	13.7037	99	0.777243
Indianapolis	39.88	-86.27	258	2017-10-17	-57.6016	-9.69613	-5.1049	19.9675	26.5626	6.17284	77.9444	15.296
